# Supplementary material for: Amygdalin Exerts Antitumor Activity in Taxane-Resistant Prostate Cancer Cells
Source: Cancers (Basel). 2022 Jun 24;14(13):3111. doi: 10.3390/cancers14133111 (PMC9265127; doi:10.3390/cancers14133111)
Supplement: Supplementary file 1 [file cancers-14-03111-s001.zip]

Archive with 1 entries (1 files):
- cancers-1769672-supplementary.pptx
